# Supplementary material for: "Is this sedation?” – a Group Delphi process to define cut-off doses and dosing intervals for potentially sedating drugs in palliative care
Source: BMC Palliat Care. 2025 Jun 7;24:159. doi: 10.1186/s12904-025-01781-8 (PMC12144799; doi:10.1186/s12904-025-01781-8)
Supplement: Supplementary file 1 — Supplementary Material 1. [file 12904_2025_1781_MOESM1_ESM.xlsx]

## Sheet: Tabelle1
Supplementary File
CREDES Checklist
based on Recommendations for the Conducting and REporting of DElphi Studies (CREDES)
(Jünger at al. 2017)
				Reported in section or in table or figure
Rationale for the choice of the Delphi technique	1.	Justification	Rationale for choosing the Group Delphi is given in the paper.	Methods/Study design; and Discussion/Study design…
Planning and design	2.	Planning and process	Group Delphi was conducted with a prior online survey. The rationale for this design is explained in the paper.	Methods & Results; and Figure 1
	3.	Definition of consensus	An a priori definition of consensus was chosen in advance.	Methods/Preparatory online survey; Figure 2
Study conduct	4.	Informational input	Material given to the experts was carefully reviewed. The prior online survey was tested in advance and was a good test for the material prior to the Group Delphi itself.	Methods/Preparatory online survey
	5.	Prevention of bias	None of the researchers had a conflict of interest. Nevertheless, an independant facilitator was employed to conduct the Group Delphi.	Methods/Group Delphi workshop; and Discussion/Chosen study design….
	6.	Interpretation and processing of results	Nonconsensus and stable disagreement was welcome. The independent facilitator helped to create a friendly atmosphere and to allow an open discussion.	Methods & Results; Table 3
	7.	External validation	The results were presented to the members of the other research teams within the joint research project (including the palliative medicine experts within the team) as well as to the experts of the pilot centres.	not described in the paper
Reporting	8.	Purpose and rationale	The rationale for choosing the Group Delphi is given in the paper.	Methods/Study design and Discussion/Chosen study design…
	9.	Expert panel	The selection of experts is expained. The sample frame and the sample description is given. Information for each question and round is given.	Methods/Selection of experts; Table 1, Table 2; and Table 3
	10.	Description of the methods	Methods are described thoroughly in the paper.	whole paper
	11.	Procedure	Flow chart ist included in the paper.	Figure 1
	12.	Definition and attainment of consensus	It ist explained how consensus was achieved and what happend if there was non-consensus.	Methods & Results, Figure 2, Table 3
	13.	Results	A table with results for each round is given as well as the modifications.	Table 3
	14.	Discussion of limitations	A critical reflection is included in the article, especially within the limitations section.	Discussion
	15.	Adequacy of conclusions	The conclusion reflects the outcomes of the Delphi study including the scope and applicability of the resulting practice guidance.	Conclusion
	16.	Publication and dissemination	Good practice is identifiable and a reference to a planned more detailed publication regarding good practice and guidance is given.	Conclusion
