# Supplementary material for: "Is this sedation?” – a Group Delphi process to define cut-off doses and dosing intervals for potentially sedating drugs in palliative care
Source: BMC Palliat Care. 2025 Jun 7;24:159. doi: 10.1186/s12904-025-01781-8 (PMC12144799; doi:10.1186/s12904-025-01781-8)
Supplement: Supplementary file 3 — Supplementary Material 3. [file 12904_2025_1781_MOESM3_ESM.xlsx]

## Sheet: Keywords for literature review
Search Terms for literature review
Pubmed		Pubpharm
(Palliative sedation) AND (Midazolam)		palliative sedation midazolam
(Palliative sedation) AND (Midazolam) AND (dosage)		palliative sedation lorazepam
(Palliative sedation) AND (medication) AND (comparison)		palliative sedation levomepromazine
(Palliative sedation) AND (Midazolam) AND (threshhold)		palliative sedation promethazine
(Palliative sedation) AND (Midazolam) AND (threshold)		palliative sedation propofol
(Palliative sedation) AND (Lorazepam)		palliative sedation phenobarbital
(Palliative sedation) AND (Lorazepam) AND (dosage)		palliative sedation diazepam
(Sedation) AND (Lorazepam)		palliative sedation haloperidol
(Palliative sedation) AND (Levomepromazine)		analgosedation midazolam
(Palliative sedation) AND (Levomepromazine) AND (dosage)		analgosedation midazolam dosage
(Palliative sedation) AND (Promethazine)		analgosedation lorazepam
(Palliative sedation) AND (promethazine) AND (dosage)		analgosedation dexmedetomidin
(Palliative sedation) AND (Propofol)		sedation dexdor
(Palliative sedation) AND (Propofol) AND (dosage)		analgosedation promethazine
(SedatioN) AND (Propofol) AND (palliative care)		analgosedation diazepam
(Sedation) AND (Propofol) AND (guideline)		procedural sedation lorazepam
(Palliative sedation) AND (Phenobarbital)		procedural sedation levomepromazine
(Palliative sedation) AND (Phenobarbital) AND (dosage)		procedural sedation dexmedetomidin dexdor
(Sedation) AND (Dexmedetomidin)		procedural sedation promethazine
(Palliative sedation) AND (Dexmedetomidin)		procedural sedation phenobarbital
(Analgosedation) AND (guideline) AND (palliative care)		procedural sedation diazepam
(Analgosedation) AND (Midazolam)		procedural sedation haloperidol
(Analgosedation) AND (Lorazepam)		palliative sedation medication dosage
(Analgosedation) AND (Levomperomazine)		palliative sedation medication dosage midazolam
(Analgosedation) AND (Promethazine)		sedation threshold medication
(Analgosedation) AND (Propofol)		sedation threshold
(Analgosedation) AND (Phenobarbital)		sedation medication cut-off
(Analgosedation) AND (Diazepam)
(Analgosedation) AND (Haloperidol)
(Palliative sedation) AND (Haloperidol)
(Haloperidol) AND (palliative care)
(Procedural sedation) AND (Palliative Care)
(Procedural sedation) AND (Palliative Care) AND (Midazolam)
(Procedural sedation) AND (Palliative Care) AND (Lorazepam)
(Procedural sedation) AND (Palliative Care) AND (Levomepromazin)
(Procedural sedation) AND (Palliative Care) AND (Dexmedetomidin)
(Procedural sedation) AND (Dexmedetomidin)
(Procedural sedation) AND (Palliative Care) AND (Promethazine)
(Procedural sedation) AND (Palliative Care) AND (profol)
(Procedural sedation) AND (Palliative Care) AND (Propofol)
(Procedural sedation) AND (Palliative Care) AND (Phenobarbital)
(Procedural sedation) AND (Palliative Care) AND (Diazepam)
(Procedural sedation) AND (Palliative Care) AND (Haloperidol)
(Procedural sedation) AND (Lorazepam)
(Procedural sedation) AND (Propofol)
(Procedural sedation) AND (Diazepam)
(Procedural sedation) AND (Midazolam)
((Procedural sedation) AND (Midazolam)) NOT (pediatrics)
((Procedural sedation) AND (Lorazepam)) NOT (pediatrics)
((Procedural sedation) AND (Diazepam)) NOT (pediatrics)
((Analgosedation) AND (Diazepam)) NOT (pediatrics)
((analgosedation) AND (Lorazepam)) NOT (pediatrics)
(light sedation) AND (lorazepam) AND (dosage)
(light sedation) AND (Levomepromazine) AND (dosage)
(light sedation) AND (promethazine) AND (dosage)
(light sedation) AND (promethazine)
(sedation threshold dosages)
(sedation threshold dosage)
(sedation cut-off points)
